# Supplementary material for: Expression of a Cytochrome P450 Gene from Bermuda Grass Cynodon dactylon in Soybean Confers Tolerance to Multiple Herbicides
Source: Plants (Basel). 2022 Mar 31;11(7):949. doi: 10.3390/plants11070949 (PMC9002376; doi:10.3390/plants11070949)
Supplement: Supplementary file 1 [file plants-11-00949-s001.zip]

Archive with 1 entries (1 files):
- plants-1616438-supplementary.pdf
